# Supplementary material for: Polymorph Screening of Core-Chlorinated Naphthalene Diimides with Different Fluoroalkyl Side-Chain Lengths
Source: Molecules. 2024 Sep 14;29(18):4376. doi: 10.3390/molecules29184376 (PMC11434339; doi:10.3390/molecules29184376)
Supplement: Supplementary file 1 [file molecules-29-04376-s001.zip]

Archive with 4 entries (4 files):
- checkcif CF3-NDI-I-alfa.pdf
- checkcif CF3-NDI-PXY.pdf
- checkcif CF3-NDI-SS.pdf
- SI_Polymorph screening of core-chlorinated naphthalene diimides.pdf
